# Supplementary material for: Self-reports of Dutch dog owners on received professional advice, their opinions on castration and behavioural reasons for castrating male dogs
Source: PLoS One. 2020 Jun 22;15(6):e0234917. doi: 10.1371/journal.pone.0234917 (PMC7307733; doi:10.1371/journal.pone.0234917)
Supplement: S1 Data — (XLSX) [file pone.0234917.s003.xlsx]

## Sheet: Data
ID	Status	VET	THER	TRAIN	VET advice	THER advice	TRAIN advice	Population_Calm	Population_Train	Population_SocHum	Population_SocDog	Population_Dom	Population_Aggres	Population_Mark	Population_Roam	Population_Mount	Owndog_Reason	Owndog_Aggres	Owndog_Change	SatisCast	SatisGen
56663	0	1	1	2				3	2	2	2	3	3	3	3	3					0
56664	0	3	3	3				3	3	3	3	3	3	3	3	3					1
56714	2				2	1	1	2	1	1	1	1	1	1	2	2	0				0
56715	2				2	1	0	1	1	1	1	1	1	1	1	1	1	0	2	1	1
56717	2				1	3	3	1	1	1	1	3	3	1	3	2	1	1	2	4	1
56718	0	2	3	3																	1
56719	0	3	3	3				2	2	2	2	2	2	2	2	2					1
56720	2				2	3	2										0		2		1
56721	2				2	2		3	3	1	2	3	3	3	3	2	1	1	1	4	1
56724	2				1	3	1	1	3	1	2	1	1	2	3	2	0				1
56725	0	0	0	0				1	1	1	1	1	1	1	1	1					1
56727	0	1	1	1				1	1	1	1	1	2	3	2	2					1
56728	0	2	3	3				1	1	1	1	1	1	1	1	2					1
56730	0	3	3	3																	0
56734	2				2	3	3										0		2		1
56737	2				2	3	2	1	2	1	1	1	1	3	3	3	1	1	1	4	1
56738	0	0	3	3				2	1	1	1	1	1	1	3	2					0
56741	0	1	3	1																	1
56745	2				3	3	3	1	1	1	1	2	2	1	2	2	1	1	1	3	1
56748	2				2	2	2	2	2	2	2	2	2	2	2	2	1	1	1	4	0
56757	0	0	3	3				3	2	2	2	3	2	1	1	1					1
56758	0	0	3	1				2	3	1	3	3	3	3	2	3					1
56763	2				1	3	3	2	2	2	2	2	1	1	1	2	1	0	1	4	1
56766	2				2	2	2										1	1	1	4	0
56768	0	1	1	1				1	1	1	1	1	1	1	1	1					1
56774	2				2	3	3										1	0		0	0
56777	0	1	3	3				2	2	2	2	2	2	2	2	2					1
56779	0	3	3	3				3	1	3		2	2	2	3						1
56781	2				2	3	3	1	1	1	1	2	3	1	1	3	1	0	1	3	0
56782	0	1	3	3				1	1	1	1	2	1	1	3	1					1
56785	0	0	2	3				1	1	1	1	1	1	1	1	1					1
56786	2				2	3	3	1	2	2	1	2	2	1	1	2	1	1	2	0	0
56788	0	3	3	3				1	1	1	1	1	1	3	3	1					1
56789	2				2	2	2	2	2	2	2	2	2	2	2	2	1	1	1	4	1
56792	2				2	3	3	1	2	2	2	2	1	1	1	2	0		2		1
56794	2				2	0	2	1	1	1	1	1	1	1	1	2	1	1	2	0	1
56796	0	3	3	3				1	1	1	1	1	1	1	2	2					1
56798	2				1	3	1										1	0	2		1
56800	2				2			2	3	1	1	1	1	3	1	1	1	0		4	1
56801	0	2	0	0				1	1	1	3	1	1	1	3	2					1
56803	2				1	3	1	2	2	2	3	3	2	2	3	2	0				1
56805	0	1	0	0				1	1	1	1	1	1	1	1	1					1
56806	2				2	0	3	2	2	2	2	2	2	2	2	2	1	1	2	0	1
56807	2				2	2	2	2	1	1	1	1	1	2	2	2	0				1
56808	2				2		2										1	0	2	3	1
56810	0	3	3	3				2	2	2	2	2	2	2	3	3					0
56811	0	2	3	1				3	1	1	1	1	1	1	1	1					0
56812	2				2	3	1	1	1	1	1	1	2	2	2	3	1	0	2	3	0
56813	0	1	3	2				1	1	1	1	1	1	1	1	1					1
56815	0	0	1	1				2	2	2	2	2	2	2	2	2					1
56816	2				1	2	0	3	1	2	1	1	1	3	3	3	1	1	1	3	0
56817	0	1	1	1				1	1	2	3	3	3	3	3	3					0
56818	2				0	3	3	2	2	2	2	2	2	2	2	2	0		2		1
56819	2				3	2	2	2	2	2	2	2	2	2	2	2	1	0		4	0
56821	2				2	3	2	3	3	1	1	1	1	1	1	1	0				1
56823	0	3	3	2				1	1	1	1	2	2	2	3	1					0
56826	2				1	3	3	1	1	1	1	1	1	1	2	1	1	0	2	4	1
56830	2				1		0										1	0			1
56836	2				1	3	3	2	2	2	2	2	2	2	2	2	0				1
56837	2				3	3	3										0		2		1
56838	2				2	3	3										1	0		4	0
56841	2				2	2	2	1	1	1	1	1	1	1	2	1	1	1	2	3	0
56842	0	3	3	3				1	1	1	1	1	1	2	2	2					1
56848	2				2	2	3	1	2	1	1	1	1	1	2	1	1	0	1	4	1
56850	0	0	3	3				1	1	1	1	1	1	2	2	1					1
56851	2				2	3	3	2	3	2	2	2	2	3	3	3	1	0		3	1
56852	2				3	2	2	1	1	1	1	1	1	3	3	3	1	1	3	0	1
56854	2				3	3	3	2	2	2	2	2	2	3	3	1	0				1
56856	0	1	3	3				2	2	2	2	2	2	2	2	2					1
56857	2				3	3	3	2	2	2	2	2	2	2	2	2	1	1	1	4	0
56863	0	3	3	1				2	2	2	2	2	2	2	2	2					1
56864	2				2	3	3	1	1	1	1	1	1	1	3	1	0		2		1
56866	2				0	3	3	3	2	3	2	2	2	1	2	2	1	0	2	4	1
56869	0	1	3	3				2	2	2	2	2	2	2	2	2					0
56870	2				1	0	1	1	1	1	3	1	1	1	3	1	0		3		0
56871	0	1	0	0				1	1	1	1	1	1	1	1	1					1
56873	0	3	3	3				1	1	1	1	1	1	1	3	2					0
56875	2				2	3	3	1	1		3			2	3	1	0		2		0
56879	0	2	0	2				2	2	3	2	1	1	2	2	1					0
56880	2				2	3	3										1	0		3	1
56882	2				2	3	3	1	1	1	1	1	1	1	2	2	0				0
56883	2				2	0	2	2	2	2	1	1	1	3	2	3	0		3		1
56888	2				2	0	1	1	1	1	2	1	1	1	1	1	0		3		0
56890	2				1	3	3	1	1	1	2	1	1	1	1	1	0		2		0
56893	0	3	3	3				2	2	2	2	2	2	2	2	2					1
56899	2				3	3	3	3	1	3	2	1	3	2	3	1	1	1	1	3
56901	2				3	3	1	2	2	2	2	2	2	2	2	2	1	0	2	4	1
56902	2				1	3	2	2	2	2	2	2	2	2	2	2	1	0	2	4	1
56903	2				0	0											0				0
56906	0	1	1	1				2	2	2	1	2	1	1	2	2					0
56907	0	3	3	3				2	2	2	2	2	2	2	2	2					0
56915	0	3	0	0				2	2	2	2	2	2	2	2	2					1
56916	2				2	3	2	2	2	2	2	2	2	2	2	2	1	0	2	3	0
56917	0	2	3	3				2	2	2	2	2	2	2	2	2					1
56919	0	3	3	2				2	2	2	2	2	2	2	2	2					0
56920	0	2	0	0				2	1	1	1	1	1	1	1	1					1
56921	2				2	3	3										1	0		3	1
56924	0	3	3	3				1	1	1	1	1	1	1	1	1					1
56926	0	2	3	1																	0
56932	2				1	1	1	1	1	1	1	1	1	2	3	2	1	0	2	3	0
56933	2				2	2	2										1	1	1	4	1
56935	0	1	3	1				2	2	1	1	1	1	2	2	2					1
56937	2				1	2	2										0				1
56940	0	1	3	1				1	1	1	1	1	1	1	1	1					1
56942	2				2	3	3	2	2	1	2	3	3	3	1	3	1	0		4	1
56948	2				0	3	3	1	1	1	1	1	1	1	1	1	0				1
56949	2				0	1	2										1	1	1	3	0
56951	0	1	1	3				3	2	1	1	2	1	1	1	1					1
56952	2				3	3	2										1	1	3	0	0
56953	0	0	3	0																	1
56954	0	1	0	3				2	2	1	1	3	2	3	3	3					1
56955	2				3	3	3										0		3		0
56960	2				2	2	2										1	0	2	4	0
56963	2				3	3	3	1	3	1	2	2	2	1	1	3	0		2		1
56964	2				3	3	1	1	2	2	2	1	2	1	2	2	1	1	1	4	0
56965	2				1	0	2	2	2	2	2	2	2	2	3	1	1	1	2	3	0
56969	0	1	3	3				1	1		1	1	1	1	1	1					1
56970	2				1	3	3										1	0		4	1
56972	0	2	3	3				1	2	1	1	1	1	1	3	1					1
56973	2				3	2	3	1	1	1	1	2	1	2	2	1	1	0	2	4	1
56974	0	0	0	0				1	1	2	1	1	1	2	3	2					1
56979	0	3	3	3				3	2	3	3	3	2	2	2	2					0
56980	0	0	3	3				2	2	2	2	2	2	2	2	2					0
56982	0	2	0	0				1	1	1	1	1	1	1	1	1					0
56989	2				2	3	1										1	0		4	1
56991	0	3	3	3				1	1	1	1	1	2	1	1	1					1
56992	0	3	3	3				2	1	1	1	1	1	2	3	2					1
56993	2				2	0	1	2	2	2	2	3	2	1	1	1	1	1	1	4	0
56995	2				2	3	3	2	2	2	2	2	2	2	2	2	1	0		3	1
56996	0	3	3	3				2	2	2	2	2	2	2	2	2					1
56997	0	1	3	1				2	1	1	3	3	1	3	3	1					1
56998	0	0	2	2				3	2	1	1	2	1	1	3	2					1
57002	0	1	3	3				1	1	1	1	1	1	1	2	2					0
57003	2				3	3	3										1	1	1	1	0
57004	0	1	2	1				2	1	1	1	2	2	2	2	2					0
57005	0	2	0	0																	1
57007	0	1	3	3				1	1	1	1	1	1	1	1	1					1
57008	2				3	3	3	2	2	2	2	2	2	2	3	2	1	1	1	4	1
57010	2				2	3	3										1	0			0
57011	2				1	1	3										1	0	2	0	0
57012	0	3	0	0				1	1	1	2	1	1	3	3	2					1
57016	0	3	0	0																	1
57017	2				3												0		3		0
57021	0	0	2	1				1	1	1	1	1	1	1	1	1					1
57027	2				3	3	3										0				1
57028	2				3	1	3	1	1	1	1	1	1	2	2	2	1	0	2	4	1
57030	0	2	3	0				1	1	1	1	1	1	1	1	1					1
57031	0	3	0	3				1	1	1	1	1	1	1	1	1					0
57033	2				1	0	0										1	0		3	1
57034	2				2	2	2	3	3	2	3	3	3	3	3	3	1	0		4	0
57035	0	2	0					1	1	1	1	1	1	1	3	1					1
57036	0	1	0	0				2	1	2	2	1	1	1	2	1					0
57043	0	3	3	3				1	1	1	1	1	1	1	1	1					1
57045	0	3	3	3				1	1	1	1	1	1	1	1	1					1
57046	0	0	3	3				3	1	2	1	1	1	2	2	2					0
57048	0	0	1	1				2	2	2	2	2	2	2	2	2					1
57049	2				1	3	2	3	1	1	1	1	1	2	1	1	0		2		1
57050	2				2	2	2	1	2	2	2	2	2	2	2	1	1	0		4	1
57051	2				2	3	2										1	1	3	0	0
57055	2				3	2	2	3	2	2	2	2	2	2	2	2	1	0		4	1
57056	0	3	0	2				1	1	1	1	1	1	1	1	1					1
57059	2				2	0	3										1	1	2	0	0
57062	0	0	3	1				2	2	2	2	2	2	2	2	2					1
57063	2				1	3	1	2	2	2	2	2	2	2	2	2	0		1		1
57066	0	2	0	1				1	1	1	1	1	1	2	2	2					0
57068	0	0	0	0				2	2	2	2	2	2	2	2	2					1
57070	0	0	0	0				1	1	1	2	2	2	1	2	2					1
57076	0	2	0	0				1	1	1	1	1	1	1	3	1					0
57087	0	2	0	0				2	2	2	2	2	2	2	2	2					1
57090	2				1	3	2	1	1	1	1	1	1	1	1	1	1	1	3	3	1
57093	0	1	3	1				2	2	2	2	2	2	2	2	2					1
57097	2				2	3	3	1	1	1	1	1	1	1	2	1	1	1	3	0	1
57100	2				1	1	1										1	0	3	3	1
57103	0	1	0	0				1	1	1	1	1	1	1	1	1					1
57108	0	2	3	0				3	1	1	1	3	1	3	1	1					1
57110	2				2	3	3										0		2		0
57118	0	3	0	3				1	1	1	1	1	1	3	3	2					0
57120	0	0	0	0				1	1	1	1	1	2	1	2	2					1
57121	0	1	3	0				2	2	2	2	2	2	2	2	2					1
57136	0	3	1	1																	0
57140	2				1	1	2	2	2	2	2	2	2	2	2	2	1	0		3	0
57146	2				1	1	1	2	2	2	2	2	2	2	2	2	0				1
57152	2							2									0				1
57154	2				1	0	0	2									1	1	1	3	1
57157	2				2	0	0	1	1	1	1	1	1	1	1	1	0		2		1
57162	0	2	3	3				2	2	2	2	2	2	2	2	2					1
57168	0	3	3	3				2	2	2	1	1	1	1	2	2					1
57171	0	3	3	3				2	2	2	2	2	2	2	2	2					0
57172	2				2		2										1	0		4	1
57174	0	1	1	0																	1
57175	0	3	3	3				2	2	2	2	2	2	2	2	2					1
57178	2				2	2	2	1	1	1	1	1	1	1	1	2	1	1	2	0	1
57179	0	3	3	1				2	2	2	2	2	2	2	2	2					0
57183	0	0	0	0				2	2	2	2	2	2	2	2	2					1
57184	0	1	3	3				1	1	1	1	1	1	1	1	1					1
57185	2				3	3	3	1	1	1	3	3	3	3	3	3	0				1
57188	2				1												0				1
57189	0	0	0	0				1	1	1	1	1	1	1	1	1					1
57191	0	3	3	3				2	2	2	2	2	2	2	2	2					0
57192	0	0	0	0				1	1	1	1	1	1	2	2	1					1
57193	0	3	3	3				3	1	1	1	1	2	3	3	2					0
57194	0	1	3	1																	1
57196	2				2	2	2	3	1	1	3	1	2	1	3	3	1	0	2	4	1
57197	2				2	3	3	1	2	1	1	1	1	1	2	2	0		2		1
57199	0	1	3	0				2	1	2	2	1	1	2	2	3					0
57203	2				1	2	2										0		2		0
57209	0	3	3	3				2	1	1	2	1	1	2	2	2					1
57211	2				1	1	1	3	2	2	2	2	2	2	2	2	0		1		0
57213	2				3	3	3										0				0
57214	0	2	3	3				1	1	1	1	1	1	1	1	1					1
57216	0	3	3	3				1	1	1	1	1	1	1	1	1					1
57217	0	3	3	3				3	1	1	1	1	1	1	1	1
57218	2				2	3	0	1	1	1	1	1	1	1	1	1	0		2		1
57220	2				1	2	2	1	1	1	1	1	1	1	2	1	0				0
57221	2				2	0	0	3	3	3					3		0		2		1
57228	2							2	2	2	2	2	2	1	2	2	1	0	2	4	1
57229	2				2	3	2										1	1	1	3	0
57231	0	3	3	3										1	2	1					0
57235	2				2	3	0	3	2	1	1	1	1	1	1	1	0		3		1
57237	0	1	3	2				2	2	2	2	2	2	2	2	2					1
57240	2				2	3	3										0				1
57242	0	3	3	3				1	2	1	3	2	2	1	3	3					0
57243	0	3	3	3				2	2	2	2	2	2	2	2	2					0
57244	2				1	1	1	1	1	2	1	1	1	1	2	2	0		1		0
57250	0	3	3	3				1	1	1	1	1	1	1	1	1					1
57251	2				3	3	3	3	3	3	3	3	3	3	3	3	1	1	1	1	0
57252	2				2	3	3	1	1	1	1	3	1	1	1	3	1	0	2	4	1
57255	2				2	0	1	2	2	2	2	2	2	2	2	2	0		2		1
57259	2				0	2	2										1	1	1	4	1
57260	0	0	1	3				2	2	2	2	2	2	2	2	2					1
57263	0	0	3	3				2	2	2	2	2	2	2	2	2					1
57264	2				2	3	3	3	1	1	1	2	2	3	1	1	0		1		1
57268	2				2	2	3	3	3	2	3	1	3	2	3	2	0				1
57270	0	2	0	0																	0
57273	2				2	0	2	1	1	1	1	1	1	1	1	1	0				1
57274	0	3	2	3																	1
57275	0	3	3	3				1	1	1	1	1	1	1	3	1					1
57279	0	2	1	1																	0
57284	2				2	1	1	2									1	1	2	0	0
57288	2				2	3	3	3	3	3	3	3	3	3	3	3	0				0
57289	0	3	3	3				2	2	2	2	2	2	2	2	2					1
57291	0	2																			1
57297	0	1	3	1				1	1	1	1	1	1	3	3	3					0
57300	2				3	3	0										1	0	2		0
57305	0	2	3	3				2	1	1	1	1	1	2	1	1					0
57307	2				2	3	3										0				1
57308	2				3	0	2										1	1	1	4	0
57309	2				2	1	3										1	1	2	0	0
57311	2																0				1
57314	2				2	2	2	3	1	1	1	2	3	1	1	2	0		2		1
57315	0	0	0	3				3	1	1	1	3	1	1	3	1					0
57316	0	3	3	3				1	1	1	1	1	1	1	1	1					1
57322	0	3	3	2				1	1	1	1	1	1	1	2	1					1
57323	0	3	3	3				2	1	1	1	1		1	2	1					1
57324	2				3	3	3										1	0	3	3	0
57325	2				3	3	3	2	2	2	2	2	2	2	2	2	0		2		1
57326	0	1	1	1																	0
57327	2				2	1	3										1	0		4	1
57330	0	3	3	3				1	1	1	1	1	1	1	2	2					1
57332	0	0	0	0				1	1	1	1	1	1	1	1	1					0
57333	0	0																			1
57334	2				2	3	3										1	1	1	0	0
57335	0							1	1	1	1	1	1	1	1	1					1
57338	2				1	1	3	1	2	2	1	3	1	2	2	1	0		2		0
57339	0	1																			1
57341	2				3	3	3										0		2		1
57343	0	1	3	3				2	2	1	1	1	1	1	2	1					1
57345	2				2	1	3	2	1	2	1	1	1	1	1	2	0		3		1
57346	2				1	3	2	2	2	2	2	1	1	2	2	2	1	0	1	0	0
57347	2				1	1	1	3	2	2	2	2	3	3	2	2	0		2		1
57351	0	2	1	1				1	1	1	1	1	1	1	1	1					1
57355	2				2	2	3	1	2	2	2	2	3	2	3	2	1	1	1	4	1
57356	2				2	3	3	2	2	2	2	1	1	2	2	2	0		2		1
57357	2				3	3	3										1	1	3	0	1
57359	0	1	0	0				1	1	1	1	1	1	1	1	1					1
57361	2				1	3	3	3	3	2	3	3	2	3	2	1	1	1	1	3	0
57368	2				1	3	3	2	2	2	2	2	2	2	2	2	1	0	2	4	1
57369	2				3	3	3	3	1	1	1	1	1	1	2	2	1	1	3	0	1
57370	0	0	0	1				1	1	1	1	1	1	2	1	1					1
57373	2				2	3	3	1	1	1	1	1	1	1	2		0				1
57374	0	0																			0
57377	0	2	0	3																	1
57379	0	3	3	3				1	1	1	1	2	2	1	3	3					1
57381	2				1	3	2	1	1	1	1	1	1	1	1	2	0				0
57386	2				3	3	3	3	2	1	1	1	1	3	2	1	0		2		1
57389	0	0	0	0																	1
57393	2				1	1	1	1	1	1	1	1	1	2	2	2	1	1	2	0	0
57394	0	3	3	3				2	2	2	2	2	2	2	2	2					1
57396	2				2												1	1	1	3	0
57397	0	0	3	3																	1
57398	2				2	3	1	2	2	2	2	2	2	2	2	2	1	0	2	4	1
57399	0	2	3	3				2	1	1	1	1	1	1	1	1					1
57402	2				2												0				1
57404	2				3			3			1	1					1	0		1	0
57405	2				2	3	3										0		2		1
57407	2				3	3	3	3	3	1	3	3	3	1	1	3	1	0	1	3	0
57408	2				2	2	2										1	1		4	1
57410	0	1	3	2				2	3	2	2	2	2	2	2	2					1
57414	2				2	3	3	2	2	2	2	2	2	2	2	2	0		2		1
57416	0	3	3	3				1	1	1	1	1	1	1	1	1					1
57418	0	0	3	3				2	2	2	2	2	2	2	2	2					0
57423	2				2	3	3	2	2	2	2	2	2	2	2	2	0				1
57424	2				2	3	1										1	1	3	1	0
57426	0	3	3	3				2	1	1	1	2	2	2	2	1					1
57428	0	3	3	3																	0
57430	2				2	3	3										1	0	1	4	1
57433	2				2	3											1	0	1	1	0
57434	0	0	3	3																	1
57437	0	3	3	3				1	1	1	1	1	1	1	1	1					0
57444	2				1	3	3	2	2	2	2	2	1	2	2	2	1	1	2	1	0
57445	2				1	3	2	2	1	1	1	1	1	2	3	1	0		3		1
57446	0	2	3	3				1	1	1	2	2	1	1	2	1					1
57448	2				1	1	1	2	2	2	1	1	2	1	2	2	0				1
57449	0	3	3	1				2	2	2											0
57450	0	1	3	3				2	1	1	1	1	1	1	2	1					1
57451	0	0	0	0				2	2	2	2	2	2	2	2	2					1
57453	2				2	3	3										1	1	1	4	1
57454	2				3	3	3	2	2	2	2	2	2	2	2	2	1	0	2	4	0
57455	0	3	3	3				1	1	1	2	1	1	2	1	1					1
57458	0	3	3	3				1	1	1	1	1	1	1	1	1					0
57461	2				3	3	3	2	2	2	2	2	2	2	2	2	0				1
57462	0	3	0	0																	1
57464	2				1	1	2	3	1	3	3	2	3	3	2	2	1	0	1	3	1
57465	2				1	3	3	2	2	2	3	2	2	3	2	2	1	1	1	3	0
57467	2				1	2	2										1	0		3	1
57468	2				2	3	2										0		2		0
57469	0	0	2	0				1	2	1	2	3	2	3	3	1					1
57472	0	2	1	1				1	1	1	1	1	1	1	1	1					0
57473	0	2	0	0				1	1	1	1	1	1	1	1	1					1
57476	2				3	3	3										1	1	2	0	0
57479	0	3	3	3																	1
57480	2				2	3	3	2	2	2	2	2	2	2	2	2	0		2		0
57481	0	0	3	3				1	2	1	1	1	1	1	1	1					1
57482	2				1	2	2										1	1	1		0
57483	2				2	2	2										1	0		3	0
57499	2				2	3	3	2	2	2	2	2	2	2	2	2	0		3		0
57503	2				2	3	3										1	1	3	0	0
57504	2				1		1										1	0	2	4	1
57508	2				2	3	3										0				1
57514	2				3	3	3	1	1	1	1	1	1	3	2	3	0		2		1
57516	0	3	3	3				2	2	2	2	2	2	2	2	2					1
57520	0	0	3	0																	1
57528	0	3	3	3				2	2	2	2	1	1	2	2	2					1
57533	0	1	1	1				2	2	2	2	2	2	2	2	2					0
58545	2				3	2	3	1	2	1	1	1	1	2	3	2	1	1	1	1	1
58547	2				2	3	3	2	1	1	2	2	2	2	2	2	0		2		1
58554	2				1	3	3	1	1	1	1	1	1	1	1	1	1	1	2	4	0
58582	2				2	3	3	2	2	2	2	2	2	2	2	2	0		2		1
58587	0	3	3	3				1	1	1	1	1	1	3	3	3					0
58605	2				3	3	3										1	0		4	1
58606	0	0	1	0				2	2	2	2	2	2	2	2	2					1
58608	0	1	0	0				2	2	2	2	2	2	2	2	2					1
58609	0	0																			1
58610	2				2	3	1	1	1	1	1	1	1	1	1	1	0				1
58611	0	0	3	1				3	2	1	1	1	1	1	1	1					1
58612	2				2	1	1										0		2		1
58613	0	3	3	3																	1
58615	0	0		0				2	2	2	2										1
58618	0	2	2	2																	0
58620	2				3	3	3	1	1	1	1	1	1	3	3	2	1	0	1	4	0
58621	0	1	3	3				3	2	2	3	3	3		3	2					1
58622	0	3	3	3				2	2	2	2	2	2	2	2	2					1
58624	2				1	0	0										0				1
58626	2				2												0		1		1
58628	2				1	3	2										1	0	2	3	1
58629	2				2	2	3	2	2	1	1	1	1	1	1	1	1	1	2	1	0
58633	0	2	0	0				3	2	2	2	2	2	1	2	2					0
58634	0	3	3	3				2	2	2	2	2	2	2	2	2					1
58637	0	2	3	3																	1
58640	0	0	0	0				2	2	2	2	2	2	2	3	1					0
58645	0	0	1	0				1	1	1	1	1	1	1	1	1					1
58672	0	0	3	2				3	2	1	2	2	1	2	2	1					0
58673	2				2	3	2	3	2	2	2	3	2	1	2	2	1	0		3	1
58674	2				3	3	3										0		2		1
58677	2				3	3	3										0		2		0
58678	0	1	0	0				2	1	1	1	1	1	1	1	1					0
58679	0	3	3	3				1	1	1	1	2	1	1	2	2					1
58681	0	1	0	1																	0
58685	0	0	3	3				3	3	1	1	1	1	2	2	2					0
58686	2				2	3	3										0				1
58687	2				1	3	3	1	1	1	1	1	1	1	1	1	1	0	2	4	1
58688	0	0	3	3																	0
58690	0	2	2	2																	0
58691	2				2	3	2										0		2		0
58693	2				2	3	3	2	1	2	2	2	2	2	1	2	0		2		1
58695	2				2	3	3	2	2	2	2	2	2	2	2	2	0		1		0
58698	2				2		2										1	1	1	4	1
58700	0	3	0	3																	0
58701	0	3	3	3				1	1	1	1	2	2	2	2	2					1
58704	0	1	3	3				2	2	2	1	1	1	1	2	1					1
58707	0	3	3	3				1	2	1	3	3	3	1	3	3					1
58712	2					3	3										0		2		1
58715	0	1	1	1				1	1	1	1	1	1	1	1	1					1
58716	2				2	3	3										0				0
58717	0	0	2	1				2	2	1	1	1	1	1	2	1					1
58720	0	0	0	0				1	1	1	1	1	1	1	1	1					1
58724	2				2		1	1	1	1	1	1	1	1	1	1	0		2		1
58725	2				2			2	2	2	2	2	3	2	2		1	0	3	0	0
58728	2				2	2	2	1	1	1	1	1	1	1	1	1	1	1	2	0	0
58729	2				2	3	3										1	0		4	1
58730	0	3	0	3				1	1	1	1	1	1	1	2	2					1
58731	2				3	3	3	2	2	2	2	2	2	2	2	2	0		2		1
58737	2				3	3	3	2	2	2	1	1	1	2	2	2	1	0	3	4	0
58738	0	2	3	3				1	1	1	1	1	1	1	1	1					1
58739	2				2	1	3										0		3		1
58741	0	1	0	2				1	1	1	1	1	1	1	1	1					0
58745	0	2	3	2				1	2	1	1	1	1	2	2	1					1
58747	2				2	3	3	1	3	1	1	1	1	1	3	2	1	1	1	4	1
58749	2				3	3	3	1	1	1	1	1	1	2	2	1	0				1
58750	2				1			2	2	2	2	2	2	2	2	2	0				1
58751	0	3	0	0				1	1	1	1	2	1	3	3	1					1
58752	0	1	0	1				2	2	2	2	2	2	2	2	2					0
58754	2				2	1	2										0		1		1
58756	0	2	0	0																	1
58759	2				1	3	3	2	2	2	1	1	1	2	3	1	0		2		0
58761	0	3	3	3				2	2	1	1	1	1	1	3	1					0
58762	0	3	3	3				2	2	2	2	2	2	3	3	3					1
58764	2				1	3	3	2	2	2	2	2	2	2	2	2	0		2		0
58765	2				1	3	2										1	1	3	0	0
58766	2				2	3	2										1	0	1	4	1
58770	2				2	3	3	1	1	1	1	1	1	1	2	1	0		3		0
58771	0	0	2	2				3	2	2	2	2	2	2	2	2					0
58773	2				2	3	2	2	2	2	2	2	2	2	2	2	1	1	1	4	0
58775	2				1	3	3										1	0	3	4	0
58777	2				1	3	1										1	0	2	4	1
58779	2				2	0	2	3	1	1	1	1	1	2	2	2	0		3		0
58782	0	0	3	3				1	1	1	1	2	2	1	1	2					1
58784	2				1			2	2	2	2	2	2	2	2	2	1	1	2	3	0
58786	0	1	0	1				1	1	1	1	1	1	1	1	1					0
58787	0	3	3	3				2	2	2	2	2	2	2	2	2					0
58789	0	2	3	0				1	1	1	1	2	1	1	1	1					1
58792	0	3	3	3				2	2	2	2	2	2	2	2	2					0
58793	2				2	2	2	3	3	3	3	1	1	2	3	2	1	0		4	1
58795	2				3	3	3	2	2	2	2	2	2	2	2	2	1	1	1	4	1
58796	0	3	3	2				3	2	2	2	2	2	2	2	2					1
58799	2				1	1	1										1	0	3	3	0
58802	2				1	2	2	3	1	1	1	2	1	2	1	1	1	1	2	0	0
58803	2				1	3	2	1	1	1	1	1	2	1	2	1	0		3		1
58804	0	0	3	0				2	2	2	2	2	2	2	2	2					0
58805	0	1	3	3				1	2	1	1	1	1	1	3	2					0
58806	0	1	3	1				2	2	2	2	2	2	2	2	2					0
58808	0	1						1	1	2	1	1	1	2	3	2					0
58812	0	2	3	3				2	2	2	2	2	2	2	2	2					0
58816	2				2	2	2	2	2	2	2	2	2	2	2	2	1	0	2	4	0
58817	2				1	1	0	2	2	2	2	2	2	2	2	2	1	1	3		0
58818	2				0	3	2										0				0
58827	2				1	2	2	1	1	1	1	1	1	1	1	1	1	1	1	4	0
58828	2				2	1	1	2	2	2	2	2	2	2	2	2	0		3		0
58833	0	3	3	3																	1
58834	0	2																			1
58836	2				2	3	2										1	1	2	0	1
58840	0	1	3	2				1	1	1	1	1	1	1	1	1					1
58847	2				2	1	1										0		1		1
58849	2				2	3	2										1	1	1	2	0
58850	0	1	2	3				2	2	2	2	2	2	2	2	2					1
58854	2				2	2	1	2	2	2	2	2	2	2	2	2	1	1	2	0	0
58861	0	0	2	1				3	1	1	1	1	1	2	1	1					1
58869	2				2	2	2	2	1	1	2	2	2	2	2	2	1	1	1	4	1
58870	0	0	3	0				1	1	1	2	1	1	3	2	1					1
58873	0	3	3	3				3	2	2	2	3	2	2	3	2					1
58878	2				2	2	2	2	2	2	2	2	2	2	2	2	1	0	1	4	1
58880	2				1			2	2	2	2	3	2	3	3	2	1	0			1
58884	2				3	3	3	2	1	1	1	1	1	1	3	2	0				1
58886	0	3	3	3				2	2	2	2	2	2	2	2	2					1
58896	0	2	3	3																	1
58898	0		0					1	1	1	1	1	1	1	1	1					1
58924	0	3	3	3				2	3	1	1	1	1	2	1	1					1
58929	2				2	3	3										1	0			1
58932	0	3	3	3																	1
58938	0	2	3	2				1	1	1	1	2	2	2	2	1					1
58941	2				2	2	3	2	2	2	2	2	2	2	2	2	1	0	2	0	1
58943	0	3	3	3				2	2	2	2	2	2	2	2	2					1
58945	0	1	3	3				1	1	1	1	1	2	2	2	2					1
58955	0	3	0	0				1	1	1	1	1	1	1	1	1					1
58957	2				2	3	3										0				0
58971	2				2	2	3										1	1	1	4	1
58976	0	3	3	3				1	1	1	1	1	1	1	1	1					1
58978	0	3	2	2				2	2	2	2	2	2	3	3	3					0
58984	2				2	1	2	2	2	2	2	2	2	2	2	2	1	1	2	0	0
58988	0	3	3	3				2	2	2	2	2	2	2	2	2					0
58990	2							2	2	2	2	2	2	2	2	2	1	0	2	4	1
58993	0	3	3	3				1	1	1	1	2	2	1	1	1					1
59005	2				2	3	2										1	0		4	1
59009	2				3	3	3	3	2	2	3	3	2	1	3	3	0				1
59025	0	2	3	3				2	1	1	1	2	1	1	2	1					1
59027	0	2	1	1				3	1	2	2	2	2	3	2	3					1
59043	0	2	3	0				2	2	2	2	2	2	2	2	2					1
59059	2				1	2											1	1	1	3	0
59111	0	3	3	3				1	1	1	1	1	1	1	1	1					1
59175	0	3	3	3																	1
59187	0	3	3	3				1	1	1	2	1	1	1	1	1					1
